# Supplementary material for: Biofilm modelling on the contact lenses and comparison of the in vitro activities of multipurpose lens solutions and antibiotics
Source: PeerJ. 2020 Jun 24;8:e9419. doi: 10.7717/peerj.9419 (PMC7320721; doi:10.7717/peerj.9419)
Supplement: Supplemental Information 1 [file peerj-08-9419-s006.csv]

S. aureus - Softens 38 (logcfu/ml)
Hours	Control		All in One		Bio True		Opti Free		Renuu
0	4,73	4,28	4,74	4,11	4,71	4,15	4,72	4,1	4,72	4,07
6	4,79	4,38	4,11	3,65	3,34	3,48	1,78	1	4,21	3,2
24	4,95	4,64	1	1	1	2	1	1	1	1
48	5,01	5,8	1	1	1	1	1	1	1	1
S. aureus - Acuve 2 (logcfu/ml)
Hours	Control		All in One		Bio True		Opti Free		Renuu
0	5,74	5,04	5,73	5,03	5,75	5,03	5,71	5,02	5,73	5,03
6	5,79	5,09	4,79	4,57	3,68	3,6	2	2,48	4,73	4,9
24	5,92	5,29	4,01	4,12	3,11	3,04	1	2	4,26	4,38
48	5	5,42	3,13	3,64	1,95	1	1	1	1	3,04
P. aeruginosa - Softens 38 (logcfu/ml)
Hours	Control		All in One		Bio True		Opti Free		Renuu
0	6,08	5,54	6,06	5,52	6,07	5,53	6,07	5,51	6,06	5,52
6	6,12	5,62	4,11	4,01	3,34	3,29	1,78	1,9	4,21	3,51
24	6,69	5,81	3,99	3,53	2,76	2,73	1	1	3,64	2,95
48	6,74	5,95	4,13	1	2,11	1	1	1	2,6	1
P. aeruginosa - Acuve 2 (logcfu/ml)
Hours	Control		All in One		Bio True		Opti Free		Renuu
0	5,86	5,57	5,86	5,56	5,57	5,53	5,84	5,85	5,85	5,52
6	5,96	5,68	5,03	4,7	4,07	4,29	1	2,68	2,73	4,51
24	6,1	5,88	4,9	4,11	3,45	3,9	1	2,38	1,93	3,88
48	6,58	5,99	4,7	3,93	1	2,21	1	1	1,83	1,6
C. albicans - Softens 38 (logcfu/ml)
Hours	Control		All in One		Bio True		Opti Free		Renuu
0	5,67	5,54	5,63	5,52	5,64	5,53	5,66	5,51	5,65	5,52
6	5,7	5,62	3	4,01	4,45	3,29	4,34	1,9	5,51	3,51
24	5,73	4,3	2,3	1	2,11	1	2,78	2,3	3,95	1
48	5,76	4,48	2,3	1	1	1	1	1	1	1
C. albicans - Acuve 2 (logcfu/ml)
Hours	Control		All in One		Bio True		Opti Free		Renuu
0	6,07	5,93	6,07	5,92	6,06	5,93	6,06	5,92	6,06	5,92
6	6,08	5,95	5,65	4,93	5,76	4,96	4,77	3,26	4,95	3,72
24	6,07	5,9	4,73	3,76	4,18	4	3,85	1	4,51	1
48	6,08	6,24	3,61	2,7	3,3	3,57	1	1	3,32	1
S. aureus - Used CLs
Hours	Control	Opti Free	Renuu
0	5,81	5,76	5,72
6	5,84	5,04	4,38
24	5,99	3,88	4,09
48	6,43	2,94	3,58
P. aeruginosa - Used CLs
Hours	Control	Opti Free	Renuu
0	6,65	6,64	6,63
6	6,69	5,45	5,2
24	6,72	4,36	4,72
48	6,83	3,54	3,66
C. albicans - Used CLs
Hours	Control	Opti Free	Renuu
0	5,4	5,4	5,36
6	5,59	5,2	5,03
24	5,63	4,67	4,19
48	5,89	3,94	3,75
S. aureus - antibiotics (direct)
Hours	Control		Gentamycin (direct)		Tobramycin (direct)		Ciprofloxacin (direct)
0	4,73	4,28	4	4,25	3,8	4,2	4	4,5
6	4,79	4,38	1,2	1	1,1	1	1,25	1,35
24	4,95	4,64	1	1	1	1	1	1
48	5,01	5,5	1	1	1	1	1	1
S. aureus - antibiotics (1/10 diluted))
Hours	Control		Gentamycin (1/10)		Tobramycin (1/10)		Ciprofloxacin (1/10)
0	5,71	5,65	5,2	5,16	4,71	5,43	5,72	5,23
6	5,7	5,7	4,95	4,75	3,94	5,04	4,9	4,9
24	6	5,92	1,48	2	1,62	2	1,78	1
48	6,1	6,3	1	1	1	1	1	1
P. aeruginosa - antibiotics (direct)
Hours	Control		Gentamycin (direct)		Tobramycin (direct)		Ciprofloxacin (direct)
0	4,73	4,28	3,7	4,25	3,8	3,9	4	3,5
6	4,79	4,38	1,7	1,3	1,35	1,15	1,9	1,5
24	4,95	4,64	1	1	1	1	1	1
48	5,01	5,5	1	1	1	1	1	1
P. aeruginosa - antibiotics (1/10 diluted))
Hours	Control		Gentamycin (1/10)		Tobramycin (1/10)		Ciprofloxacin (1/10)
0	5,73	5,28	4,7	5,25	4,8	4,9	5	4,5
6	5,79	5,38	3,64	4,81	4,08	4,9	3,7	4,56
24	5,95	5,64	1	1	1,6	2	2	2,45
48	6,01	6,5	1	1	1	1	1	1
